# Supplementary material for: The Combination of Conventional QTL Analysis, Bulked-Segregant Analysis, and RNA-Sequencing Provide New Genetic Insights into Maize Mesocotyl Elongation under Multiple Deep-Seeding Environments
Source: Int J Mol Sci. 2022 Apr 11;23(8):4223. doi: 10.3390/ijms23084223 (PMC9032596; doi:10.3390/ijms23084223)
Supplement: Supplementary file 1 [file ijms-23-04223-s001.zip]

Archive with 1 entries (1 files):
- ijms-1642070-SI.pdf
